# Supplementary material for: National medical specialty guidelines of HIV indicator conditions in Europe lack adequate HIV testing recommendations: a systematic guideline review
Source: Euro Surveill. 2022 Dec 1;27(48):2200338. doi: 10.2807/1560-7917.ES.2022.27.48.2200338 (PMC9716648; doi:10.2807/1560-7917.ES.2022.27.48.2200338)
Supplement: Supplementary Material 2 [file 22-00338_JORDANS_Supplement_S2.xlsx]

## Sheet: Sheet1
Country			WHO	Netherlands	UK	Belgium	Italy	Russia	Switzerland	Lithuania	Germany	Poland	Romania	Greece	Belarus	Ukraine	Denmark
AIDS defining conditions
Neoplasms	1	Cervical cancer	https://apps.who.int/iris/bitstream/handle/10665/144785/9789241548953_eng.pdf?sequence=1	https://richtlijnendatabase.nl/richtlijn/cervixcarcinoom/cervixcarcinoom_-_startpagina.html	http://www.cancerscreening.nhs.uk/cervical/publications/nhscsp20.html	https://www.collegeoncologie.be/sites/collegeoncologie.be/files/inline-files/Fiche_Guideline-Cervical_2011_EN.pdf	https://www.esgo.org/media/2018/08/Cervical-cancer-Italianup.pdf	Рубрикатор КР (minzdrav.gov.ru)	https://www.awmf.org/uploads/tx_szleitlinien/032-033OLl_S3_Diagnostik_Therapie_Nachsorge_Zervixkarzinom_2021-05.pdf	https://sam.lrv.lt/diagnostikos-gydymo-metodikos-ir-rekomendacijos/diagnostikos-ir-gydymo-protokolai	https://www.leitlinienprogramm-onkologie.de/fileadmin/user_upload/Downloads/Leitlinien/Zervixkarzinom/LL_Zervixkarzinom_Langversion_1.0.pdf	http://ptgo.pl/wp-content/uploads/024-033_CGO_1_2017_Jach_Zalecenia-szyjka.pdf	old.ms.ro/documente/ANEXE%20XII-XX_8328_6035.doc	https://www.hesmo.gr/images/kateuthintiries-odigies/consensus-meetings/Teliko_Keimeno_Consensus_Karkinou_Kefalis_kai_Traxilou.pdf	http://minzdrav.gov.by/upload/dadvfiles/КП%20Алгоритмы%20диагностики%20и%20лечения%20злокач.%20новообр%20пост.%20МЗ%20РБ%20от%2006.07.2018%20№60.pdf	https://dec.gov.ua/wp-content/uploads/images/dodatki/2014_236_RakShyjkyMatky/2014_236YKPMD_RSHM.pdf	http://dgcg.dk/index.php/guidelines/cervixcancer-guidelines
			https://apps.who.int/iris/bitstream/handle/10665/94830/9789241548694_eng.pdf?sequence=1		http://cks.nice.org.uk/cervical-cancer-and-hpv#!scenario					https://www.e-tar.lt/portal/lt/legalAct/2b22c9c08e7811e8adc2b65cf0f647e0			https://www.google.com/url?sa=t&rct=j&q=&esrc=s&source=web&cd=16&cad=rja&uact=8&ved=2ahUKEwi29pDXhfTkAhVkkosKHYkuACEQFjAPegQIARAC&url=http%3A%2F%2Fe-consultare.gov.ro%2Fw%2Fwp-content%2Fplugins%2Fdownload-attachments%2Fincludes%2Fdownload.php%3Fid%3D4373&usg=AOvVaw36zjfEJUd4aRPMhkjnH692				https://www.sst.dk/da/sygdom-og-behandling/screening/~/media/5466AB0B06184ED0969BC31DA397610D.ashx
					https://www.bmj.com/content/336/7634/41					http://www.ulac.lt/uploads/downloads/zpv/4_zpv_mr.pdf							https://www.sst.dk/da/udgivelser/2016/~/media/A8BF08DF56234564BA8C6769714FB060.ashx
					http://cks.nice.org.uk/gynaecological-cancer-suspected#!scenario												https://www.sundhed.dk/sundhedsfaglig/laegehaandbogen/gynaekologi/tilstande-og-sygdomme/svulster-og-dysplasi/livmoderhalskraeft/
	2	Non-Hodgkin Lymphoma		https://hematologienederland.nl/wp-content/uploads/2020/02/FL-richtlijn_revisie2019-geautoriseerd.pdf	http://onlinelibrary.wiley.com/doi/10.1111/bjh.12046/pdf	https://bhs.be/storage/app/media/uploaded-files/DLBCL%202013.pdf	https://www.aiom.it/wp-content/uploads/2018/11/2018_LG_AIOM_Linfomi.pdf	https://rusoncohem.ru/klinrec/klin-rekomendatsii-limfoproliferativnykh-zabolevaniy/	https://www.onkopedia.com/de/onkopedia/guidelines/diffuses-grosszelliges-b-zell-lymphom/@@guideline/html/index.html#ID0EHE	https://www.hotc.lt/wp-content/uploads/2018/05/hot_gaires.pdf	https://www.leitlinienprogramm-onkologie.de/fileadmin/user_upload/Downloads/Leitlinien/Hodgkin/Version_2/LL_Hodgkin-Lymphom_Langversion_2.1.pdf	http://onkologia.zalecenia.med.pl/pdf/zalecenia_PTOK_tom2_2.1.Patogeneza_nowotworow_ukladu_chlonnego_200520.pdf	http://srh.org.ro/wp-content/uploads/2016/08/PROTOCOALE-DE-DIAGNOSTIC-SI-TRATAMENT-IN-HEMATOLOGIE-I_O_-CLUJ-2014.pdf		http://minzdrav.gov.by/upload/dadvfiles/КП%20Алгоритмы%20диагностики%20и%20лечения%20злокач.%20новообр%20пост.%20МЗ%20РБ%20от%2006.07.2018%20№60.pdf	https://dec.gov.ua/wp-content/uploads/2019/11/2013_866_ykpmd_limfomy.pdf	https://www.sundhed.dk/sundhedsfaglig/laegehaandbogen/blod/tilstande-og-sygdomme/lymfomer/non-hodgkins-lymfom/
				https://hovon.nl/_asset/_public/TreatmentGuidelines/TreatmentGuidelines_Lymphoma/DLBCL-HOVON-website-augustus-2018-clean.pdf	http://onlinelibrary.wiley.com/doi/10.1111/j.1365-2141.2011.08969.x/pdf					https://e-seimas.lrs.lt/portal/legalAct/lt/TAD/TAIS.269976?positionInSearchResults=0&searchModelUUID=8f821744-6300-4554-9a7a-5f0ae2ef1852							https://www.dmcg.dk/siteassets/kliniske-retningslinjer---skabeloner-og-vejledninger/kliniske-retningslinjer-opdelt-pa-dmcg/dlg/dlg_diffust-storcellet-b-celle-lymfom_v1.0_090419.pdf
				https://hovon.nl/_asset/_public/TreatmentGuidelines/TreatmentGuidelines_Lymphoma/Richtlijn-website-MCL-11-10-2017.pdf
				https://hematologienederland.nl/wp-content/uploads/2019/07/richtlijn_klassieke_haarcelleukemie_hclc_2017_defsk.pdf
				https://hematologienederland.nl/wp-content/uploads/2020/05/2020_02_10_CLL-richtlijn-geautoriseerd-2020_05_26.pdf
	3	Kaposi's Sarcoma			Overview | Suspected cancer: recognition and referral | Guidance | NICE		https://www.aiom.it/wp-content/uploads/2018/11/2018_LG_AIOM_Sarcomi.pdf	Саркома Капоши.КР238.docx (live.com)	https://www.onkopedia.com/de/onkopedia/guidelines/kaposi-sarkom/@@view/html/index.html	https://www.e-tar.lt/portal/lt/legalAct/2b22c9c08e7811e8adc2b65cf0f647e0	https://www.onkopedia.com/de/onkopedia/guidelines/kaposi-sarkom/@@view/pdf/20180918-051944.pdf	http://onkologia.org.pl/miesak-kaposiego/			http://minzdrav.gov.by/upload/dadvfiles/КП%20Алгоритмы%20диагностики%20и%20лечения%20злокач.%20новообр%20пост.%20МЗ%20РБ%20от%2006.07.2018%20№60.pdf	http://aph.org.ua/wp-content/uploads/2016/08/opport_red.pdf	https://www.sundhed.dk/sundhedsfaglig/laegehaandbogen/kraeft/tilstande-og-sygdomme/muskelskelet/sarkomer/
										https://www.e-tar.lt/portal/lt/legalAct/cd2c83b0c46f11e79122ea2db7aeb5f0
	4	Primary cerebral lymphoma			https://b-s-h.org.uk/media/16266/pcnsl_-bcsh-2007.pdf	https://bhs.be/storage/app/media/uploaded-files/wilde%20-%20nervous%20central%20lymphoma.pdf	https://www.aiom.it/wp-content/uploads/2018/11/2018_LG_AIOM_Cerebrali.pdf	https://legalacts.ru/doc/klinicheskie-rekomendatsii-pervichnaja-limfoma-tsentralnoi-nervnoi-sistemy-u-vzroslykh/		https://www.hotc.lt/wp-content/uploads/2018/05/hot_gaires.pdf	https://www.awmf.org/uploads/tx_szleitlinien/030-059l_Primäre_ZNS_Lymphome_PZNSL_2015-06-abgelaufen.pdf	http://onkologia.zalecenia.med.pl/pdf/zalecenia_PTOK_tom2_2.13.Chloniaki_rozlane_z_duzych_komorek_B_200520.pdf			http://minzdrav.gov.by/upload/dadvfiles/КП%20Алгоритмы%20диагностики%20и%20лечения%20злокач.%20новообр%20пост.%20МЗ%20РБ%20от%2006.07.2018%20№60.pdf	https://zakon.rada.gov.ua/rada/show/v0866282-13#Text	http://www.lymphoma.dk/wp-content/uploads/2016/11/Retningslinjer_CNS_lymfomer_ver_2015_030916.pdf
Bacterial Infections	5	Mycobacterium Tuberculosis, pulmonary or extrapulmunary	https://apps.who.int/iris/bitstream/handle/10665/179870/9789241508926_eng.pdf;jsessionid=53991F3792904983F67E5C07A1411FB9?sequence=1	https://lci.rivm.nl/sites/default/files/entity_print_pdf/590/Tuberculose.pdf	https://www.nice.org.uk/guidance/CG117/ (please note - this guideline has now been superseeded by: https://www.nice.org.uk/guidance/ng33)	https://www.fares.be/tuberculose/publications/recommandations/diagnostic-et-traitement-de-la-tuberculose-manuel-pratique	http://www.salute.gov.it/imgs/C_17_pubblicazioni_615_allegato.pdf	Рубрикатор КР (minzdrav.gov.ru)	https://www.tbinfo.ch/fileadmin/user_upload/1wissenszentrum/Publikationen/Handbuch_Tuberkulose/Handbuch_TB_DE_18_01_21.pdf	https://www.e-tar.lt/portal/en/legalAct/31481da0442411e6bd3bfefc575ccac4	https://www.awmf.org/uploads/tx_szleitlinien/020-019l_S2k_Tuberkulose_im_Erwachsenenalter_2017-11-abgelaufen_01.pdf	https://journals.viamedica.pl/advances_in_respiratory_medicine/article/viewFile/34896/25457	http://old.ms.ro/documente/GHID%20Metodologic%20de%20implementare%20a%20Programului%20national%20de%20prevenire,%20supraveghere%20si%20control%20al%20tuberculozei%202015_15424_18333.pdf	http://www.hts.org.gr/assets/files/omades_ergasias/tuberculosis/guidelinestuberculosis.pdf	http://minzdrav.gov.by/upload/dadvfiles/CProtokol/КП%20Диагностика%20и%20лечение%20пациентов%20с%20туберкулезом%20(взрослое,%20детское%20население)%2004.04.2019%20№26.pdf	https://phc.org.ua/sites/default/files/uploads/files/%D0%BD%D0%B0%D0%BA%D0%B0%D0%B7%20327%20%D0%B2%D1%96%D0%B4%2015.05.2014%20(%D0%BC%D0%B5%D0%B4%D0%BE%D0%B3%D0%BB%D1%8F%D0%B4%D0%B8).pdf	https://www.sundhed.dk/sundhedsfaglig/laegehaandbogen/lunger/tilstande-og-sygdomme/infektioner/tuberkulose-lunger/
			https://apps.who.int/iris/bitstream/handle/10665/84971/9789241548601_eng.pdf?sequence=1	https://www.nvalt.nl/kwaliteit/richtlijnen/infectieziekten//Infectieziekten/Richtlijn-medicamenteuze-behandeling-van-TBC%20Oktober%202014.pdf	http://cks.nice.org.uk/tuberculosis#!topicsummary		https://www.evidence.it/articolodettaglio/209/it/491/linee-guida-per-la-diagnosi-terapia-prevenzione-e-controllo-de/articolo			https://www.e-tar.lt/portal/lt/legalAct/e5c60200706f11e8ae2bfd1913d66d57							https://pro.medicin.dk/Sygdomme/Sygdom/318298
			https://apps.who.int/iris/bitstream/handle/10665/44698/9789241502252_eng.pdf?sequence=1	https://www.nvmm.nl/media/1050/2015_mycobacteriele_laboratoriumdiagnostiek.pdf			https://www.inmp.it/lg/LG_Tubercolosi.pdf			https://www.e-tar.lt/portal/lt/legalAct/54ed633070f911e6a014b8463e530a88							https://www.infmed.dk/site/tools/download.php?UID=41f431506dbd2b270d2c88487fc5121e7cc66b56
			https://apps.who.int/iris/bitstream/handle/10665/43937/9789241596930_eng.pdf?sequence=1							https://www.e-tar.lt/portal/lt/legalAct/ab497990c10311e5a6588fb85a3cc84b							https://lungemedicin.dk/tuberkulose-diagnostik/
			https://www.who.int/hiv/pub/imai/om.pdf?ua=1							https://www.e-tar.lt/portal/lt/legalAct/137fbed0d48711e4bcd1a882e9a189f1/IiByXvXbBL
										http://www.ulac.lt/uploads/downloads/leidiniai/ziv_tub_proj.pdf
										http://www.chest.lt/uploads/leidiniai/docs/2664_6edee3864e733dc22b482dff03e01049.pdf
	6	Mycobacterium avium complex (MAC) or Mycobacterium kansasii, disseminated or extrapulmonary			Management of opportunist mycobacterial infections: Joint Tuberculosis Committee guidelines 1999 | Thorax (bmj.com)						https://www.thieme-connect.de/products/ejournals/pdf/10.1055/s-0033-1344790.pdf	https://journals.viamedica.pl/advances_in_respiratory_medicine/article/viewFile/34896/25457	http://old.ms.ro/documente/GHID%20Metodologic%20de%20implementare%20a%20Programului%20national%20de%20prevenire,%20supraveghere%20si%20control%20al%20tuberculozei%202015_15424_18333.pdf		http://minzdrav.gov.by/upload/dadvfiles/CProtokol/КП%20Диагностика%20и%20лечение%20пациентов%20с%20туберкулезом%20(взрослое,%20детское%20население)%2004.04.2019%20№26.pdf	http://aph.org.ua/wp-content/uploads/2016/08/opport_red.pdf	https://lungemedicin.dk/mykobakteriel-lungeinfektion-non-tb-m/
	7	Mycobacterium, other species or unidentified species, disseminated or extrapulmonary			Management of opportunist mycobacterial infections: Joint Tuberculosis Committee guidelines 1999 | Thorax (bmj.com)						https://www.thieme-connect.de/products/ejournals/pdf/10.1055/s-0033-1344790.pdf	https://journals.viamedica.pl/advances_in_respiratory_medicine/article/viewFile/34896/25457	http://old.ms.ro/documente/GHID%20Metodologic%20de%20implementare%20a%20Programului%20national%20de%20prevenire,%20supraveghere%20si%20control%20al%20tuberculozei%202015_15424_18333.pdf
	8	Pneumonia, recurrent (2 or more episodes in 12 months)		https://www.nhg.org/standaarden/volledig/nhg-standaard-acuut-hoesten	Management of opportunist mycobacterial infections: Joint Tuberculosis Committee guidelines 1999 | Thorax (bmj.com)	https://www.health.belgium.be/sites/default/files/uploads/fields/fpshealth_theme_file/guide_belge_bapcoc_fr_2021_a4.pdf		https://mzdrav.rk.gov.ru/file/Klinicheskie_rekomendacii.pdf	https://www.awmf.org/uploads/tx_szleitlinien/020-020l_S3_Behandlung-von-erwachsenen-Patienten-mit-ambulant-erworbener-Pneumonie__2021-05.pdf	http://www.chest.lt/uploads/leidiniai/docs/2353_ccedd8b0b5b27e5f4bc38ed73cce8519.pdf				http://www.loimoxeis.gr/wp-content/uploads/2017/10/Kefalaio4.pdf	https://www.bsmu.by/downloads/kafedri/k_poli_ter/stud/12.pdf	https://zakon.rada.gov.ua/rada/show/v0128282-07#Text	https://www.sundhed.dk/sundhedsfaglig/laegehaandbogen/lunger/tilstande-og-sygdomme/infektioner/lungebetaendelse/
					http://cks.nice.org.uk/chest-infections-adult#!righttopic					https://www.e-tar.lt/portal/lt/legalAct/e5c60200706f11e8ae2bfd1913d66d57							https://lungemedicin.dk/pneumoni/
	9	Salmonella septicaemia, recurrent		https://lci.rivm.nl/richtlijnen/salmonellose		https://organesdeconcertation.sante.belgique.be/sites/default/files/documents/bapcoc_guidelineshospi_2017_sbimc-bvikm_fr_v1.pdf		http://nnoi.ru/uploads/files/Salmonelles.pdf		http://www.ulac.lt/uploads/downloads/salmoneliozes_kp_mr.pdf	https://www.awmf.org/uploads/tx_szleitlinien/021-024l_S2k_Infektioese_Gastritis_2015-02-abgelaufen.pdf			https://eody.gov.gr/wp-content/uploads/2019/01/Infections_Book.pdf		http://aph.org.ua/wp-content/uploads/2016/08/opport_red.pdf	https://www.sundhed.dk/sundhedsfaglig/laegehaandbogen/mave-tarm/tilstande-og-sygdomme/tarminfektioner/salmonella-tarminfektion/
																	https://www.ssi.dk/sygdomme-beredskab-og-forskning/sygdomsleksikon/s/salmonellainfektion
Viral infections	10	Cytomegalovirus retinitis		https://lci.rivm.nl/richtlijnen/cmv-infectie				Рубрикатор КР (minzdrav.gov.ru)			https://www.awmf.org/uploads/tx_szleitlinien/067-008l_S2k_Mikrobiologische_Diagnostik_bei_Infektionen_des_Auges_2011-abgelaufen.pdf (no longer available online, last checked 19 Oct 2021)	http://www.pteilchz.org.pl/wp-content/uploads/2018/11/rekom_cmv_2016.pdf			http://minzdrav.gov.by/upload/dadvfiles/КП%20инф.%20и%20паразит.%20забол._пост.%20МЗ%20РБ%20от%2013.12.2018%20№94.pdf	http://aph.org.ua/wp-content/uploads/2016/08/opport_red.pdf	https://www.sundhed.dk/sundhedsfaglig/laegehaandbogen/infektioner/tilstande-og-sygdomme/virusinfektioner/cytomegalovirus/
				https://www.knov.nl/serve/file/knov.nl/knov_downloads/2991/file/Factsheet_CMV_en_zwangerschap_VIL_definitief_2018.pdf													https://www.ssi.dk/sygdomme-beredskab-og-forskning/sygdomsleksikon/c/cytomegalovirus
	11	Cytomegalovirus, other (except liver, spleen, glands)		https://lci.rivm.nl/richtlijnen/cmv-infectie		https://organesdeconcertation.sante.belgique.be/sites/default/files/documents/bapcoc_guidelineshospi_2017_sbimc-bvikm_fr_v1.pdf	www.amcli.it/wp-content/uploads/2015/10/CITOMEGALOVIRUSAprilE2012.pdf	Рубрикатор КР (minzdrav.gov.ru)				http://www.pteilchz.org.pl/wp-content/uploads/2018/11/rekom_cmv_2016.pdf			http://minzdrav.gov.by/upload/dadvfiles/КП%20инф.%20и%20паразит.%20забол._пост.%20МЗ%20РБ%20от%2013.12.2018%20№94.pdf
				https://www.knov.nl/serve/file/knov.nl/knov_downloads/2991/file/Factsheet_CMV_en_zwangerschap_VIL_definitief_2018.pdf			https://www.epicentro.iss.it/itoss/pdf/gravidanza%20fisiologica_allegato.pdf
	12	Herpes simplex, ulcer(s) >I month/bronchitis/pneumonitis	https://apps.who.int/iris/bitstream/handle/10665/250693/9789241549875-eng.pdf?sequence=11	https://lci.rivm.nl/richtlijnen/herpessimplexvirusinfecties		https://www.health.belgium.be/sites/default/files/uploads/fields/fpshealth_theme_file/guide_belge_bapcoc_fr_2021_a4.pdf	http://www.4s-snami.it/wp-content/uploads/2019/12/Linee-guida-infezioni-sessualmente-trasmesse.pdf	Рубрикатор КР (minzdrav.gov.ru)				https://www.mp.pl/interna/chapter/B16.II.18.1.8.	https://cnscbt.ro/index.php/metodologii/infectii-cu-transmitere-sexuala-its/148-ordin-its-1342-pentru-tratamentul-si-declararea-cazurilor-de-its/file		http://minzdrav.gov.by/upload/dadvfiles/CProtokol/КП%20диагностики%20лечения%20больных%20с%20болезнями%20кожи%2025.02.2008_№142.pdf	https://zakon.rada.gov.ua/rada/show/v0286282-04?find=1&text=%C2%B2%CB	https://www.sundhed.dk/sundhedsfaglig/laegehaandbogen/hud/tilstande-og-sygdomme/vesikulaere-tilstande/herpes-simplex-hudinfektion/
				Koortslip (herpes labialis) | NHG-Richtlijnen											http://minzdrav.gov.by/upload/dadvfiles/CProtokol/КП%20диагностики%20лечения%20больных%20с%20болезнями%20кожи%2025.02.2008_№142.pdf
	13	Progressive multifocal leucoencephalopathy									https://www.awmf.org/uploads/tx_szleitlinien/022-004l_S1_Nicht-eitrige_ZNS_Infektionen_Gehirn_Rueckenmark_Kinder_Jugendliche_2015-12-abgelaufen.pdf					http://aph.org.ua/wp-content/uploads/2016/08/opport_red.pdf
Parasitic infections	14	Cerebral toxoplasmosis		https://lci.rivm.nl/sites/default/files/entity_print_pdf/620/Toxoplasmose.pdf		https://organesdeconcertation.sante.belgique.be/sites/default/files/documents/bapcoc_guidelineshospi_2017_sbimc-bvikm_fr_v1.pdf				http://www.ulac.lt/lt/ligos/T/toksoplazmoze		https://podyplomie.pl/medycyna/27061,czeste-zakazenia-oportunistyczne-zwiazane-z-aids?page=2		https://eody.gov.gr/wp-content/uploads/2019/07/ma-nosokomeia-odigies-4.pdf	http://minzdrav.gov.by/upload/dadvfiles/КП%20инф.%20и%20паразит.%20забол._пост.%20МЗ%20РБ%20от%2013.12.2018%20№94.pdf	http://aph.org.ua/wp-content/uploads/2016/08/opport_red.pdf	https://www.sundhed.dk/borger/patienthaandbogen/infektioner/sygdomme/protozoer-og-orme/toxoplasmose/
																	https://www.ssi.dk/sygdomme-beredskab-og-forskning/sygdomsleksikon/t/toxoplasmose
	15	Cryptosporidiosis diarrhoea, >1 month		https://lci.rivm.nl/sites/default/files/entity_print_pdf/631/Cryptosporidiose.pdf	https://www.ncbi.nlm.nih.gov/pmc/articles/PMC1867765/pdf/v052p000v1.pdf		https://www.italjmed.org/index.php/ijm/article/view/itjm.q.2016.3			http://www.ulac.lt/lt/ligos/K/kriptosporidiaze	http://dx.doi.org/10.1055/s-0034-1399337	https://www.mp.pl/pacjent/choroby-zakazne/choroby/zarazenia-pasozytnicze/165038,kryptosporydioza		https://eody.gov.gr/wp-content/uploads/2019/07/ma-nosokomeia-odigies-4.pdf	http://minzdrav.gov.by/upload/dadvfiles/КП%20инф.%20и%20паразит.%20забол._пост.%20МЗ%20РБ%20от%2013.12.2018%20№94.pdf	http://aph.org.ua/wp-content/uploads/2016/08/opport_red.pdf	https://www.sundhed.dk/sundhedsfaglig/laegehaandbogen/infektioner/tilstande-og-sygdomme/protozoer-og-ormer/cryptosporidiose/
				https://swab.nl/nl/acute-infectieuze-diarree	http://cks.nice.org.uk/diarrhoea-adults-assessment#!scenario:1												https://www.ssi.dk/sygdomme-beredskab-og-forskning/sygdomsleksikon/c/cryptosporidiose
	16	Isosporiasis, >1 month		https://swab.nl/nl/acute-infectieuze-diarree	https://www.ncbi.nlm.nih.gov/pmc/articles/PMC1867765/pdf/v052p000v1.pdf	https://organesdeconcertation.sante.belgique.be/sites/default/files/documents/bapcoc_guidelineshospi_2017_sbimc-bvikm_fr_v1.pdf	https://www.italjmed.org/index.php/ijm/article/view/itjm.q.2016.3					http://www.medonet.pl/choroby-od-a-do-z/choroby-ukladu-pokarmowego,izosporoza,artykul,1696389.html		https://eody.gov.gr/wp-content/uploads/2019/07/ma-nosokomeia-odigies-4.pdf	http://minzdrav.gov.by/upload/dadvfiles/КП%20инф.%20и%20паразит.%20забол._пост.%20МЗ%20РБ%20от%2013.12.2018%20№94.pdf	http://aph.org.ua/wp-content/uploads/2016/08/opport_red.pdf
					http://cks.nice.org.uk/diarrhoea-adults-assessment#!scenario:1
	17	Atypical disseminated leismaniasis		https://lci.rivm.nl/sites/default/files/entity_print_pdf/617/Leishmaniasis.pdf	http://www.journalofinfection.com/article/S0163-4453(09)00154-6/fulltext		http://www.simetweb.eu/document/3943			http://www.ulac.lt/lt/ligos/L/leismanioze	https://www.dtg.org/images/Leitlinien_DTG/Leitlinie_viszerale_Leishmaniasis.pdf	http://www.medonet.pl/choroby-od-a-do-z/choroby-pasozytnicze,leiszmanioza-skorna---objawy--leczenie-i-przyczyny-choroby,artykul,1696368.html				http://aph.org.ua/wp-content/uploads/2016/08/opport_red.pdf	https://www.sundhed.dk/sundhedsfaglig/laegehaandbogen/infektioner/tilstande-og-sygdomme/importsygdomme/leishmaniasis/
											https://www.dtg.org/images/Leitlinien_DTG/Leitlinie_Kutane_Leishmaniasis.pdf						https://pro.medicin.dk/Sygdomme/Sygdom/318439
																	https://www.ssi.dk/sygdomme-beredskab-og-forskning/sygdomsleksikon/l/leishmaniasis
	18	Reactivation of American trypanosomiasis (meningoencephalitis or myocarditis)					http://www.simetweb.eu/document/3943										https://www.sundhed.dk/sundhedsfaglig/laegehaandbogen/infektioner/tilstande-og-sygdomme/importsygdomme/trypanosomiasis/
Fungal infections	19	Pneumocystis carinii pneumonia				https://organesdeconcertation.sante.belgique.be/sites/default/files/documents/bapcoc_guidelineshospi_2017_sbimc-bvikm_fr_v1.pdf		http://docs.cntd.ru/document/456006651		http://www.chest.lt/uploads/leidiniai/docs/2353_ccedd8b0b5b27e5f4bc38ed73cce8519.pdf			https://www.srp.ro/ghiduri/Ghid%20de%20diagnostic%20si%20tratament%20al%20PID.pdf	https://eody.gov.gr/wp-content/uploads/2019/07/ma-nosokomeia-odigies-4.pdf	http://minzdrav.gov.by/upload/dadvfiles/КП%20инф.%20и%20паразит.%20забол._пост.%20МЗ%20РБ%20от%2013.12.2018%20№94.pdf	http://aph.org.ua/wp-content/uploads/2016/08/opport_red.pdf	https://www.sundhed.dk/sundhedsfaglig/laegehaandbogen/infektioner/tilstande-og-sygdomme/svampeinfektioner/pneumocystis-pneumoni-pcp/
	20	Candidiasis, oesphageal		https://www.nvmm.nl/media/1424/p-medische-microbiologie-nvmm-nvmm-richtlijnen-richtlijnen-170815-swab-richtlijn-mycosen-2017-draft-aug17.pdf	http://cks.nice.org.uk/candida-oral#!topicsummary	https://www.health.belgium.be/sites/default/files/uploads/fields/fpshealth_theme_file/guide_belge_bapcoc_fr_2021_a4.pdf					https://onlinelibrary.wiley.com/doi/epdf/10.1111/j.1439-0507.2011.02040.x			https://eody.gov.gr/wp-content/uploads/2019/07/ma-nosokomeia-odigies-4.pdf		http://aph.org.ua/wp-content/uploads/2016/08/opport_red.pdf	https://www.sundhed.dk/sundhedsfaglig/laegehaandbogen/mave-tarm/tilstande-og-sygdomme/mundhule/gaersvampeinfektioner-i-mund-og-svaelg/
	21	Candidiasis, bronchial/tracheal/lungs		https://www.nvmm.nl/media/1424/p-medische-microbiologie-nvmm-nvmm-richtlijnen-richtlijnen-170815-swab-richtlijn-mycosen-2017-draft-aug17.pdf		https://organesdeconcertation.sante.belgique.be/sites/default/files/documents/bapcoc_guidelineshospi_2017_sbimc-bvikm_fr_v1.pdf					https://onlinelibrary.wiley.com/doi/epdf/10.1111/j.1439-0507.2011.02040.x			https://eody.gov.gr/wp-content/uploads/2019/07/ma-nosokomeia-odigies-4.pdf		http://aph.org.ua/wp-content/uploads/2016/08/opport_red.pdf	https://www.sst.dk/da/udgivelser/2015/rationel-farmakoterapi-8-2015/oral-og-vaginal-candidose
	22	Cryptococcosis, extra-pulmonary	https://apps.who.int/iris/bitstream/handle/10665/260399/9789241550277-eng.pdf?sequence=1	https://www.nvmm.nl/media/1424/p-medische-microbiologie-nvmm-nvmm-richtlijnen-richtlijnen-170815-swab-richtlijn-mycosen-2017-draft-aug17.pdf		https://organesdeconcertation.sante.belgique.be/sites/default/files/documents/bapcoc_guidelineshospi_2017_sbimc-bvikm_fr_v1.pdf								https://eody.gov.gr/wp-content/uploads/2019/07/ma-nosokomeia-odigies-4.pdf		http://aph.org.ua/wp-content/uploads/2016/08/opport_red.pdf	https://www.sundhed.dk/sundhedsfaglig/laegehaandbogen/infektioner/tilstande-og-sygdomme/svampeinfektioner/cryptokokkose/
	23	Histoplasmosis, disseminated/extra pulmonary														http://aph.org.ua/wp-content/uploads/2016/08/opport_red.pdf	https://www.sundhed.dk/sundhedsfaglig/laegehaandbogen/infektioner/tilstande-og-sygdomme/svampeinfektioner/histoplasmose/
	24	Coccidiodomycosis, disseminated/extra pulmonary														http://aph.org.ua/wp-content/uploads/2016/08/opport_red.pdf	https://www.sundhed.dk/sundhedsfaglig/laegehaandbogen/infektioner/tilstande-og-sygdomme/svampeinfektioner/coccidioidomykose/
	25	Penicilliosis, disseminated
Indicator Conditions
Respiratory	1	Community-acquired pneumonia		https://www.nvalt.nl/kwaliteit/richtlijnen/infectieziekten/_/Infectieziekten/Richtlijn%20Community%20Acquired%20Pneumonia%20SWAB%20NVALT.pdf	BTS guidelines for the management of community acquired pneumonia in adults: update 2009 - PubMed (nih.gov)	https://www.health.belgium.be/sites/default/files/uploads/fields/fpshealth_theme_file/guide_belge_bapcoc_fr_2021_a4.pdf	https://www.evidence.it/articolodettaglio/209/it/461/linee-guida-per-la-diagnosi-e-il-trattamento-della-polmonite-acq/articolo	http://spulmo.ru/download/ВП%20клинические%20рекомендац2019.pdf	http://www.sginf.ch/files/management_of_community_acquired_pneumonia_in_adults.pdf	http://www.chest.lt/uploads/leidiniai/docs/2353_ccedd8b0b5b27e5f4bc38ed73cce8519.pdf	https://www.awmf.org/uploads/tx_szleitlinien/020-020l_S3_Behandlung-von-erwachsenen-Patienten-mit-ambulant-erworbener-Pneumonie__2021-05.pdf	http://antybiotyki.edu.pl/wp-content/uploads/Rekomendacje/Rekomendacje2016.pdf		http://www.loimoxeis.gr/wp-content/uploads/2017/10/Kefalaio4.pdf	http://minzdrav.gov.by/upload/dadvfiles/CProtokol/КП%20диагностики%20и%20лечения%20пневмоний%2005.07.2012%20№%20768.pdf	http://www.ifp.kiev.ua/ftp1/metoddoc/Pneumonia_guidelines_2019_[rev29].pdf	https://www.sst.dk/da/udgivelser/2010/~/media/B8583B2ECDDB400C98B209DA4CA068B1.ashx
					http://cks.nice.org.uk/chest-infections-adult#!righttopic					https://www.e-tar.lt/portal/lt/legalAct/e5c60200706f11e8ae2bfd1913d66d57
										https://www.e-tar.lt/portal/lt/legalAct/54ed633070f911e6a014b8463e530a88
										https://www.e-tar.lt/portal/lt/legalAct/137fbed0d48711e4bcd1a882e9a189f1
	2	Invasive pneumococcal disease		https://lci.rivm.nl/sites/default/files/entity_print_pdf/597/Pneumokokkenziekte.pdf	http://www.nice.org.uk/guidance/cg102	https://organesdeconcertation.sante.belgique.be/sites/default/files/documents/bapcoc_guidelineshospi_2017_sbimc-bvikm_fr_v1.pdf				https://www.e-tar.lt/portal/lt/legalAct/32b28db0716b11e5906bc3a96c765ff4/pGeYvnsuDT							https://www.sundhed.dk/sundhedsfaglig/laegehaandbogen/infektioner/tilstande-og-sygdomme/bakteriesygdomme/invasiv-pneumokokinfektion/
																	https://www.ssi.dk/sygdomme-beredskab-og-forskning/sygdomsleksikon/p/pneumokoksygdom
																	https://pro.medicin.dk/Sygdomme/Sygdom/318662
Neurology	3	Lymphocytic meningitis	https://apps.who.int/iris/bitstream/handle/10665/154595/WHO_HSE_GAR_ERI_2010.4_Rev1_eng.pdf?sequence=1	https://nvic.nl/sites/nvic.nl/files/Richtlijnen%20aanmaken/Richtlijn%20Bacteriele%20Meningitis%20-%202013.pdf	http://www.journalofinfection.com/article/S0163-4453(11)00563-9/fulltext	https://organesdeconcertation.sante.belgique.be/sites/default/files/documents/bapcoc_guidelineshospi_2017_sbimc-bvikm_fr_v1.pdf					https://dgn.org/wp-content/uploads/2020/07/030100_LL_Virale_Meningoenzephalitis_2018_V1.1.pdf			https://eody.gov.gr/wp-content/uploads/2019/07/ma-nosokomeia-odigies-4.pdf	http://minzdrav.gov.by/upload/dadvfiles/CProtokol/КП%20Диагностика%20и%20лечение%20пациентов%20с%20заболеваниями%20нервной%20системы%20(взрослое%20население)%2018.01.2018%20№%208.pdf	http://medstandart.net/browse/2525	https://www.sundhed.dk/sundhedsfaglig/laegehaandbogen/infektioner/tilstande-og-sygdomme/bakteriesygdomme/meningitis-og-encephalitis/
																https://zakon.rada.gov.ua/rada/show/v0354282-04#Text
	4	Guillain–Barré syndrome		https://richtlijnendatabase.nl/richtlijn/guillain-barre_syndroom/guillain-barr_syndroom_-_startpagina.html				https://neuromuscular.ru/wp-content/uploads/2020/10/KR-SGB-2020-FINAL.pdf			https://dgn.org/wp-content/uploads/2012/12/030067_LL_Polyneuropathien_2019.pdf				http://minzdrav.gov.by/upload/dadvfiles/CProtokol/КП%20Диагностика%20и%20лечение%20пациентов%20с%20заболеваниями%20нервной%20системы%20(взрослое%20население)%2018.01.2018%20№%208.pdf		https://www.sundhed.dk/sundhedsfaglig/laegehaandbogen/neurologi/tilstande-og-sygdomme/infektioner/guillain-barr-syndrom/
											https://www.awmf.org/uploads/tx_szleitlinien/022-008l_S3_Guillain-Barre_Syndrom_2019-03.pdf						https://neuro.dk/wordpress/nnbv/guillain-barre-syndrom/
	5	Subcortical dementia	https://apps.who.int/iris/bitstream/handle/10665/312180/9789241550543-eng.pdf?ua=1	https://www.nhg.org/standaarden/volledig/nhg-standaard-dementie	http://www.nice.org.uk/guidance/cg42	https://www.health.belgium.be/sites/default/files/uploads/fields/fpshealth_theme_file/shc_8890_dementia_a5.pdf	http://www.neuropsicologia.it/content/view/246/105/		https://boris.unibe.ch/114777/1/1661-8157_a002948.pdf		https://dgn.org/wp-content/uploads/2012/12/038013_LL_Demenzen_2016.pdf		http://old.ms.ro/documente/1223%20Anexa%201_8729_6641.doc	http://www.psychargos.gov.gr/Documents2/ODIGOS%20ERGALEIWN/DIADIKASIES/5.Protocol_Dementia.pdf		https://dec.gov.ua/wp-content/uploads/2019/11/2016_736_ykpmd_dem.pdf	https://www.sundhed.dk/sundhedsfaglig/laegehaandbogen/geriatri/tilstande-og-sygdomme/demenssygdomme/demens-vaskulaer/
				https://www.verenso.nl/_asset/_public/Richtlijnen_kwaliteit/richtlijnen/database/Handreiking-Dementie.pdf			https://www.evidence.it/articoli/pdf/e1000190.pdf				https://dgn.org/wp-content/uploads/2012/12/030038_LL_Vaskuläre_Demenzen_2017.pdf						https://www.sst.dk/-/media/Udgivelser/2008/Publ2008/MTV/demens/MTV_demens_rapport,-d-,pdf.ashx
																	https://neuro.dk/wordpress/nnbv/vaskulaer-demens/
	6	Peripheral neuropathy		https://richtlijnendatabase.nl/richtlijn/polyneuropathie/startpagina_-_polyneuropathie.html	https://onlinelibrary.wiley.com/doi/pdf/10.1111/j.1468-1331.2010.02969.x						https://dgn.org/wp-content/uploads/2012/12/030067_LL_Polyneuropathien_2019.pdf		http://old.ms.ro/documente/1223%20Anexa%2024_8729_6664.doc	https://www.ede.gr/wp-content/uploads/2017/odigies.pdf	http://minzdrav.gov.by/upload/dadvfiles/CProtokol/КП%20Диагностика%20и%20лечение%20пациентов%20с%20заболеваниями%20нервной%20системы%20(взрослое%20население)%2018.01.2018%20№%208.pdf		https://www.sundhed.dk/sundhedsfaglig/laegehaandbogen/neurologi/tilstande-og-sygdomme/neuropatier/perifer-neuropati/
				https://www.nvkg.nl/sites/nvkg.nl/files/richtlijnen_-_polyneuropathie.pdf							https://www.awmf.org/uploads/tx_szleitlinien/022-027l_S2k_Differentialdiagnose-erworbene-hereditaere-Neuropathie-Kinder-Jugendliche_2021-07_1.pdf
											https://dgn.org/wp-content/uploads/2013/01/030114_LL_Neuropathische_Schmerzen_2019.pdf
	7	Primary space occupying lesion of the brain					https://www.aiom.it/wp-content/uploads/2018/11/2018_LG_AIOM_Cerebrali.pdf	http://www.oncology.ru/association/clinical-guidelines/2014/32.pdf						http://www.congrex-switzerland.com/fileadmin/files/2013/eso-stroke/pdf/ESO08_Guidelines_Greek.pdf	http://minzdrav.gov.by/upload/dadvfiles/CProtokol/ОС%20обследования%20и%20лечения%20больных%20нейрохирургического%20профиля_30.09.2003_156.pdf
	8	Mononeuritis		https://www.nhg.org/?tmp-no-mobile=1&q=node/1738	http://cks.nice.org.uk/carpal-tunnel-syndrome#!background									https://www.ede.gr/wp-content/uploads/2017/odigies.pdf	http://minzdrav.gov.by/upload/dadvfiles/CProtokol/КП%20Диагностика%20и%20лечение%20пациентов%20с%20заболеваниями%20нервной%20системы%20(взрослое%20население)%2018.01.2018%20№%208.pdf		https://neuro.dk/wordpress/nnbv/polyneuropati/
	9	Multiple sclerosis-like disease		Startpagina - Multiple Sclerose (MS) - Richtlijn - Richtlijnendatabase						https://www.e-tar.lt/portal/lt/legalAct/eea5c830c12d11e6bcd2d69186780352	https://dgn.org/wp-content/uploads/2021/04/030050_LL_Multiple_Sklerose_2021.pdf		https://www.neurology.ro/components/com_rsform/uploads/5581115d6d653-Ghiduri_de_diagnostic_si_tratament_in_neurologie.pdf	http://www.enee.gr/images/protocols/skp.pdf	http://minzdrav.gov.by/upload/dadvfiles/CProtokol/КП%20Диагностика%20и%20лечение%20пациентов%20с%20заболеваниями%20нервной%20системы%20(взрослое%20население)%2018.01.2018%20№%208.pdf		https://www.sundhed.dk/sundhedsfaglig/laegehaandbogen/neurologi/tilstande-og-sygdomme/inflammatoriske-sygdomme/multipel-sklerose/
											https://www.awmf.org/uploads/tx_szleitlinien/045-010l_S2e_Optikusneuritis_2018-04.pdf						https://min.medicin.dk/Sygdomme/Sygdom/70
											https://dgn.org/wp-content/uploads/2013/01/030-120l_S1_Immunvermittelte_Erkrankungen_graue_ZNS_Substanz_2012_verlaengert.pdf						https://neuro.dk/wordpress/nnbv/diagnostik-af-multipel-sklerose/
											https://www.awmf.org/uploads/tx_szleitlinien/030-085l_S1_Zerebrale_Vaskulitis_2018-5.pdf
											https://dgn.org/wp-content/uploads/2013/01/030101_LL_Neurosyphilis_2020.pdf
	10	Cerebral abscess				https://organesdeconcertation.sante.belgique.be/sites/default/files/documents/bapcoc_guidelineshospi_2017_sbimc-bvikm_fr_v1.pdf		https://ruans.org/Text/Guidelines/abscess.pdf	https://www.awmf.org/uploads/tx_szleitlinien/030-108l_S1_Hirnabszess_2021-04.pdf		https://dgn.org/wp-content/uploads/2021/03/030108_LL_Hirnabszess_2021.pdf	http://antybiotyki.edu.pl/wp-content/uploads/Rekomendacje/rekomendacje-ukl-nerwowy_2011.pdf		https://eody.gov.gr/wp-content/uploads/2019/07/ma-nosokomeia-odigies-4.pdf	http://minzdrav.gov.by/upload/dadvfiles/CProtokol/КП%20Диагностика%20и%20лечение%20пациентов%20с%20заболеваниями%20нервной%20системы%20(взрослое%20население)%2018.01.2018%20№%208.pdf	http://medstandart.net/browse/2914
															http://minzdrav.gov.by/upload/dadvfiles/CProtokol/ОС%20обследования%20и%20лечения%20больных%20нейрохирургического%20профиля_30.09.2003_156.pdf
Dermatology	11	Herpes zoster	https://apps.who.int/iris/bitstream/handle/10665/179870/9789241508926_eng.pdf;jsessionid=53991F3792904983F67E5C07A1411FB9?sequence=1	Gordelroos | NHG-Richtlijnen	http://cks.nice.org.uk/shingles#!scenario:1	https://www.health.belgium.be/sites/default/files/uploads/fields/fpshealth_theme_file/guide_belge_bapcoc_fr_2021_a4.pdf		https://view.officeapps.live.com/op/view.aspx?src=https%3A%2F%2Fwww.cnikvi.ru%2Fdocs%2Fclinic_recs%2Fklinicheskie-rekomendatsii-2017%2F%25D0%259E%25D0%25BF%25D0%25BE%25D1%258F%25D1%2581%25D1%258B%25D0%25B2%25D0%25B0%25D1%258E%25D1%2589%25D0%25B8%25D0%25B9%2520%25D0%25B3%25D0%25B5%25D1%2580%25D0%25BF%25D0%25B5%25D1%2581.%25D0%259A%25D0%25A0209.docx&wdOrigin=BROWSELINK	https://serval.unil.ch/resource/serval:BIB_3AD0B5D0F8DA.P001/REF		https://www.awmf.org/uploads/tx_szleitlinien/013-023l_S2k_Diagnostik-Therapie-Zoster-Postzosterneuralgie_2020-09.pdf	https://www.mp.pl/okulistyka/wytyczne/choroby-ukladowe/37897,zalecenia-dotyczace-postepowania-w-polpascu	https://srd.ro/images/pdf/ghiduri/Ghid%20infectii%20herpetice.pdf	https://eody.gov.gr/disease/anemeylogia/	http://minzdrav.gov.by/upload/dadvfiles/CProtokol/КП%20диагностики%20лечения%20больных%20с%20болезнями%20кожи%2025.02.2008_№142.pdf	http://aiddu.org.ua/wp-content/uploads/2013/12/Klinichniy-protokol-diagnostiki-i-likuvanni-oputrunistichih-zahvoryuvn-pri-VIL.pdf	http://www.dds.nu/wp-content/uploads/2012/08/screening_og_vaccination_foer_antitnf_2014-1.pdf
				https://lci.rivm.nl/sites/default/files/entity_print_pdf/562/Gordelroos.pdf											http://minzdrav.gov.by/upload/dadvfiles/CProtokol/КП%20диагностики%20лечения%20больных%20с%20болезнями%20кожи%2025.02.2008_№142.pdf
															http://minzdrav.gov.by/upload/dadvfiles/КП%20инф.%20и%20паразит.%20забол._пост.%20МЗ%20РБ%20от%2013.12.2018%20№94.pdf
	12	Seborrheic dermatitis/exanthema		http://download.nhg.org/FTP_NHG/standaarden/FTR/Seborrhoisch_eczeem_text.html	http://cks.nice.org.uk/seborrhoeic-dermatitis#!scenario:3			https://view.officeapps.live.com/op/view.aspx?src=https%3A%2F%2Fwww.cnikvi.ru%2Fdocs%2Fclinic_recs%2Fklinicheskie-rekomendatsii-2017%2F%25D0%2594%25D0%25B5%25D1%2580%25D0%25BC%25D0%25B0%25D1%2582%25D0%25B8%25D1%2582%2520%25D1%2581%25D0%25B5%25D0%25B1%25D0%25BE%25D1%2580%25D0%25B5%25D0%25B9%25D0%25BD%25D1%258B%25D0%25B9.%25D0%259A%25D0%25A0215.docx&wdOrigin=BROWSELINK				http://cornetis.pl/artykul/3300.html			http://minzdrav.gov.by/upload/dadvfiles/CProtokol/КП%20диагностики%20лечения%20больных%20с%20болезнями%20кожи%2025.02.2008_№142.pdf	http://medstandart.net/browse/392	http://www.dds.nu/wp-content/uploads/2012/08/Guidelines-for-superficielle-svampeinfektioner_version-2.pdf
	13	Severe or atypical Psoriasis.		https://richtlijnendatabase.nl/richtlijn/psoriasis/startpagina_-_psoriasis.html	Diagnosis and management of psoriasis and psoriatic arthritis in adults: summary of SIGN guidance - PubMed (nih.gov)		https://www.sidemast.org/blog/categorie/linee-guida?page=3	https://cr.minzdrav.gov.ru/schema/234_1	https://www.ncbi.nlm.nih.gov/pubmed/27322375	https://www.e-tar.lt/portal/lt/legalAct/00118f90fa0911e78bcec397524184ce	https://www.awmf.org/uploads/tx_szleitlinien/013-001l_S3_Therapie-Psoriasis-vulgaris_2021-07.pdf	https://www.termedia.pl/Luszczyca-Rekomendacje-diagnostyczno-terapeutyczne-Polskiego-Towarzystwa-Dermatologicznego-Czesc-II-luszczyca-umiarkowana-do-ciezkiej,56,33304,1,0.html	http://old.ms.ro/documente/1218%20Anexa%2025_8724_6627.doc	https://www.moh.gov.gr/articles/health/domes-kai-draseis-gia-thn-ygeia/kwdikopoihseis/therapeytika-prwtokolla-syntagografhshs/diagnwstika-kai-therapeytika-prwtokolla-syntagografhshs/5235-diagnwstika-kai-therapeytika-prwtokolla-pswriashs	http://minzdrav.gov.by/upload/dadvfiles/CProtokol/КП%20диагностики%20лечения%20больных%20с%20болезнями%20кожи%2025.02.2008_№142.pdf	https://zakon.rada.gov.ua/rada/show/v0762282-15#n27	https://www.sundhed.dk/borger/pati2015enthaandbogen/hud/sygdomme/psoriasis/psoriasis-oversigt/
				https://www.nhg.org/?tmp-no-mobile=1&q=node/1761	Overview | Psoriasis: assessment and management | Guidance | NICE					https://www.e-tar.lt/portal/lt/legalAct/c51f3b408d8311e7a3c4a5eb10f04386							https://www.sst.dk/da/udgivelser/2016/nkr-psoriasis
				https://nvdv.nl/patienten/richtlijnen-en-onderzoek/richtlijnen/richtlijn-psoriasis													https://min.medicin.dk/sygdomme/sygdom/135
Gastroenterology	14	Hepatitis A		https://lci.rivm.nl/sites/default/files/entity_print_pdf/588/Hepatitis%20A.pdf	http://cks.nice.org.uk/hepatitis-a#!topicsummary			http://nnoi.ru/uploads/files/protokoly/Hep_A-E.pdf		http://www.ulac.lt/uploads/downloads/v_hepatito_akp_mr.pdf	https://www.awmf.org/uploads/tx_szleitlinien/068-010_S1_Hepatitis_A_04-2007_04-2011.pdf		https://www.cnscbt.ro/index.php/metodologii/hepatita-virala-a/534-metodologie-de-supraveghere-hepatita-virala-a/file	https://eody.gov.gr/disease/ipatitida-a-oxeia/	http://minzdrav.gov.by/upload/dadvfiles/КП%20инф.%20и%20паразит.%20забол._пост.%20МЗ%20РБ%20от%2013.12.2018%20№94.pdf		https://www.ssi.dk/sygdomme-beredskab-og-forskning/sygdomsleksikon/h/hepatitis-a
				https://www.nhg.org/standaarden/volledig/nhg-standaard-virushepatitis-en-andere-leveraandoeningen													https://www.sundhed.dk/sundhedsfaglig/laegehaandbogen/mave-tarm/tilstande-og-sygdomme/lever/hepatitis-a/
																	https://www.infmed.dk/site/tools/download.php?UID=f8a5b72c3d5265f625a627e2c95ef1d6aa912e93
	15	Hepatitis B (acute or chronic)	https://apps.who.int/iris/bitstream/handle/10665/128048/9789241507431_eng.pdf?sequence=1	https://www.nhg.org/standaarden/volledig/nhg-standaard-virushepatitis-en-andere-leveraandoeningen	http://www.nice.org.uk/guidance/cg165		https://www.epicentro.iss.it/itoss/pdf/gravidanza%20fisiologica_allegato.pdf	https://gastroe.ru/files/rekomendatsii_po_lecheniu_gepatita_b.pdf		https://www.e-tar.lt/portal/lt/legalAct/TAR.EF661A14861A	https://www.dgvs.de/wp-content/uploads/2016/11/Leitlinie_Hepatitis_B.pdf	https://www.intermedis.pl/pliki/2015_Program_lekowy_B_18_1_leczenie_pWZW_B_kuracja_interferon.pdf	https://cnscbt.ro/index.php/metodologii/hepatite-virale-b-si-c/903-metodologia-de-supraveghere-a-hepatitelor-virale-tip-b-si-c-actualizare-29-03-2018/file	https://www.eemh.gr/images/files/%CE%9F%CE%94%CE%97%CE%93%CE%99%CE%95%CE%A3%20%CE%98%CE%95%CE%A1%CE%91%CE%A0%CE%95%CE%99%CE%91%CE%A3%20hbv.pdf	http://minzdrav.gov.by/upload/dadvfiles/КП%20инф.%20и%20паразит.%20забол._пост.%20МЗ%20РБ%20от%2013.12.2018%20№94.pdf	https://phc.org.ua/sites/default/files/users/user90/2016_613_YKPMD_vgB_dor.pdf	http://www.infmed.dk/guidelines#hepatitis_guidelines_v7_2017.pdf
			https://apps.who.int/iris/bitstream/handle/10665/154590/9789241549059_eng.pdf?sequence=1	https://lci.rivm.nl/richtlijnen/hepatitis-b	http://cks.nice.org.uk/hepatitis-b#!scenario:1		www.salute.gov.it/imgs/C_17_pubblicazioni_2437_allegato.pdf	Рубрикатор КР (minzdrav.gov.ru)		http://www.ulac.lt/uploads/downloads/leidiniai/3%20-%20VH%20perdavimo%20rizika.pdf						https://phc.org.ua/sites/default/files/users/user90/2016_613_AKN_vgB_NICE.pdf	https://www.sst.dk/~/media/AD9E0753B12546B8AEA323BF02AC3D2C.ashx
				https://www.hbvrichtsnoer.nl/	http://www.basl.org.uk/uploaded_files/Provision%20of%20antiviral%20services.pdf		http://appaisf.it/wp-content/uploads/2019/02/raccomandazioni_hbv_aisf-simit_21apr.2016-1.pdf			http://www.ulac.lt/uploads/downloads/leidiniai/hepatitu%20ABC.pdf							https://www.ssi.dk/Service/Sygdomsleksikon/H/Hepatitis%20B.aspx
																	https://www.sundhed.dk/sundhedsfaglig/laegehaandbogen/mave-tarm/tilstande-og-sygdomme/lever/hepatitis-b/
																	https://pro.medicin.dk/Sygdomme/Sygdom/318666
	16	Hepatitis C (acute or chronic)	https://apps.who.int/iris/bitstream/handle/10665/128048/9789241507431_eng.pdf?sequence=1	Virushepatitis en andere leveraandoeningen | NHG-Richtlijnen	https://www.sign.ac.uk/media/1071/sign133.pdf	https://kce.fgov.be/sites/default/files/atoms/files/KCE_173B_hepatitis_C.pdf	https://www.epicentro.iss.it/itoss/pdf/gravidanza%20fisiologica_allegato.pdf	https://nnoi.ru/uploads/files/kr380_gepatit_s_2019.pdf	http://www.sginf.ch/files/sasl-ssi_eos_aug2018.pdf	https://www.e-tar.lt/portal/lt/legalAct/0e618d901cc811e69446a4bedc730fe6	https://www.dgvs.de/wp-content/uploads/2018/07/Leitlinie-Hep-C-2018.pdf	https://www.intermedis.pl/pliki/2015_Program_lekowy_B_71_leczenie_pWZW_C_kuracja_bez_interferonu.pdf	https://cnscbt.ro/index.php/metodologii/hepatite-virale-b-si-c/903-metodologia-de-supraveghere-a-hepatitelor-virale-tip-b-si-c-actualizare-29-03-2018/file	https://www.eemh.gr/images/files/eemh-hcv%20recommendations%2002-2017rev.pdf	http://minzdrav.gov.by/upload/dadvfiles/КП%20инф.%20и%20паразит.%20забол._пост.%20МЗ%20РБ%20от%2013.12.2018%20№94.pdf	https://phc.org.ua/sites/default/files/users/user90/2016_729_AKN_VGC.pdf	http://www.infmed.dk/guidelines#hepatitis_guidelines_v7_2017.pdf
			https://apps.who.int/iris/bitstream/handle/10665/273174/9789241550345-eng.pdf?ua=1	https://lci.rivm.nl/richtlijnen/hepatitis-c	http://cks.nice.org.uk/hepatitis-c#!backgroundsub:3		www.salute.gov.it/imgs/C_17_pubblicazioni_2437_allegato.pdf			http://www.ulac.lt/uploads/downloads/leidiniai/3%20-%20VH%20perdavimo%20rizika.pdf						https://phc.org.ua/sites/default/files/users/user90/2016_729_YKPMD_VGC.pdf
			https://apps.who.int/iris/bitstream/handle/10665/205035/9789241549615_eng.pdf;jsessionid=92FB232354ED9505866E1E90A3345FC0?sequence=1	https://hcvrichtsnoer.nl/	Clinical guidelines on the management of hepatitis C - PubMed (nih.gov)					http://www.ulac.lt/uploads/downloads/leidiniai/hepatitu%20ABC.pdf
			https://apps.who.int/iris/bitstream/handle/10665/111747/9789241548755_eng.pdf?sequence=1
	17	Unexplained weightloss			https://www.nice.org.uk/guidance/cg27/resources/guidance-referral-guidelines-for-suspected-cancer-pdf						https://www.awmf.org/fileadmin/user_upload/Leitlinien/073_D_Ges_fuer_Ernaehrungsmedizin/073-Terminologie_S3_Klinische_Ernährung_2013-08.pdf		https://ipopi.org/wp-content/uploads/2018/11/WEB_IPOPI_GuideFOrGPs-romana.docx-varianta-finala.pdf				https://www.sundhed.dk/sundhedsfaglig/laegehaandbogen/generelt/symptomer-og-tegn/vaegttab/
	18	Unexplained oral candidiasis		https://www.nvmm.nl/media/1424/p-medische-microbiologie-nvmm-nvmm-richtlijnen-richtlijnen-170815-swab-richtlijn-mycosen-2017-draft-aug17.pdf	http://cks.nice.org.uk/candida-oral#!scenario:1	https://www.health.belgium.be/sites/default/files/uploads/fields/fpshealth_theme_file/guide_belge_bapcoc_fr_2021_a4.pdf	https://www.sidemast.org/blog/categorie/linee-guida?page=3	https://lornii.ru/upload/iblock/719/%D0%93%D1%80%D0%B8%D0%B1%D0%BA%D0%BE%D0%B2%D0%BE%D0%B5%20%D0%BF%D0%BE%D1%80%D0%B0%D0%B6%D0%B5%D0%BD%D0%B8%D0%B5%20%D0%B3%D0%BB%D0%BE%D1%82%D0%BA%D0%B8%20%D0%B8%20%D0%B3%D0%BE%D1%80%D1%82%D0%B0%D0%BD%D0%B8.pdf			https://www.awmf.org/uploads/tx_szleitlinien/082-005l_S1_Diagnose-Therapie-Candida-Infektionen_2020-09.pdf		http://old.ms.ro/documente/1218%20Anexa%204_8724_6605.doc			https://zakon.rada.gov.ua/rada/show/v0312282-09
	19	Unexplained chronic diarrhoea		https://www.nhg.org/standaarden/volledig/nhg-standaard-acute-diarree	http://cks.nice.org.uk/diarrhoea-adults-assessment#!backgroundsub:4								https://ipopi.org/wp-content/uploads/2018/11/WEB_IPOPI_GuideFOrGPs-romana.docx-varianta-finala.pdf	http://www.loimoxeis.gr/wp-content/uploads/2017/10/Kefalaio6.pdf	http://minzdrav.gov.by/upload/dadvfiles/CProtokol/КП%20Диагностика%20и%20лечение%20пациентов%20с%20заболеваниями%20органов%20пищеварения%2001.06.2017%20№%2054.pdf	http://repo.knmu.edu.ua/bitstream/123456789/26490/1/%D0%91%D0%B0%D0%B1%D0%B0%D0%BA%20%D0%92%D0%B5%D0%B4%D0%B5%D0%BD%D0%BD%D1%8F%20%D1%85%D0%B2%D0%BE%D1%80%D0%BE%D0%B3%D0%BE%20%D0%B7%20%D0%B4%D1%96%D0%B0%D1%80%D0%B5%D1%94%D1%8E%20%D1%83%D0%BA%D1%80%20%E2%84%9619-33736.pdf
	20	Oral hairy leukoplakia			http://www.pcds.org.uk/clinical-guidance/leukoplakia#management		www.salute.gov.it/imgs/C_17_pubblicazioni_1145_allegato.pdf	http://www.e-stomatology.ru/director/protokols/protokol_leikoplakiya.php			https://www.awmf.org/uploads/tx_szleitlinien/007-092l_S2k_orale_Vorlaeuferlaesion_Plattenepithelkarzinom_2020-04_1.pdf				https://www.bsmu.by/downloads/vrachu/protokolu/p4.pdf	https://phc.org.ua/sites/default/files/uploads/documents/files/5e383386d320c87999c2801c80fcdcd8.pdf	https://www.sundhed.dk/sundhedsfaglig/laegehaandbogen/hud/symptomer-og-tegn/mundhulelaesioner/
Renal	21	Unexplained chronic renal impairment		Startpagina - Chronische nierschade (CNS) - Richtlijn - Richtlijnendatabase	[PDF] SIGN Diagnosis and management of chronic kidney disease | Semantic Scholar	https://www.ssmg.be/wp-content/images/ssmg/files/Recommandations_de_bonne_pratique/insuffisance_renale.pdf	http://documenti.sinitaly.org/wp-content/uploads/sites/7/2017/03/LG_MRC2012.pdf?x64712	https://www.rusnephrology.org/wp-content/uploads/2020/12/CKD_final.pdf		https://www.lndta.lt/wp-content/uploads/lietuviskos-gaires/GAIR%C4%96S-L%C4%97tin%C4%97s-inkst%C5%B3-ligos-diagnostika-ir-gydymas.pdf	https://www.awmf.org/uploads/tx_szleitlinien/053-048l_S3_Versorgung-von-Patienten-mit-nicht-dialysepflichtiger-Niereninsuffizienz__2021-01.pdf	Interna Szczeklika 2018	http://old.ms.ro/documente/Anexe%20ghid%20nefrologie_15803_18986.rar (Annex #6 from the downloaded files)	https://www.ene.gr/THERAPEFTIKA_PROROKOLLA/TP11_1.pdf	http://minzdrav.gov.by/upload/dadvfiles/CProtokol/КП%20диагностики%20и%20лечения%20пациентов%20взрослое%20население%20с%20нефрологическими%20заболеваниями%2022.09.2011%20№920.pdf	https://ips.ligazakon.net/document/MOZ4018?ed=2004_12_02
				https://www.nhg.org/?tmp-no-mobile=1&q=node/76901	http://cks.nice.org.uk/chronic-kidney-disease-not-diabetic#!diagnosissub		http://documenti.sinitaly.org/wp-content/uploads/sites/7/2017/03/LG_val_candidato_trapianto.pdf?x64712			https://www.e-tar.lt/portal/lt/legalAct/bcca2c10585811e487eff7b424bd0f08						https://www.dec.gov.ua/wp-content/uploads/2019/11/2016_89_akn_xxn.pdf
					http://www.nice.org.uk/guidance/cg182/resources/guidance-chronic-kidney-disease-pdf
Haematology	22	Malignant lymphoma/Hodgkin's lymphoma		Richtlijn-Hodgkin-lymfoom-HOVON-2019-v-2019.11.13.pdf (hematologienederland.nl)	http://onlinelibrary.wiley.com/doi/10.1111/bjh.12878/abstract	https://bhs.be/storage/app/media/uploaded-files/HL%202018%20BG.pdf	https://www.aiom.it/wp-content/uploads/2018/11/2018_LG_AIOM_Linfomi.pdf	https://rusoncohem.ru/klinrec/klin-rekomendatsii-limfoproliferativnykh-zabolevaniy/#	https://www.onkopedia.com/de/onkopedia/guidelines/hodgkin-lymphom/@@view/html/index.html	https://www.hotc.lt/wp-content/uploads/2018/05/hot_gaires.pdf	https://www.awmf.org/uploads/tx_szleitlinien/025-012l-S1_Hodgkin_Lymphom_2019-01.pdf	http://onkologia.zalecenia.med.pl/pdf/zalecenia_PTOK_tom2_2.17.%20Chloniak_Hodgkina_200520.pdf	http://srh.org.ro/wp-content/uploads/2016/08/PROTOCOALE-DE-DIAGNOSTIC-SI-TRATAMENT-IN-HEMATOLOGIE-I_O_-CLUJ-2014.pdf	https://www.eae.gr/images/magazine/AIMA_2012-3.pdf	http://minzdrav.gov.by/upload/dadvfiles/КП%20Алгоритмы%20диагностики%20и%20лечения%20злокач.%20новообр%20пост.%20МЗ%20РБ%20от%2006.07.2018%20№60.pdf	https://zakon.rada.gov.ua/rada/show/ru/v0866282-13?lang=en	https://www.sst.dk/da/udgivelser/2016/~/media/EC4A523A25D642F68CEE5C50BA33BAE3.ashx
				https://www.oncoline.nl/uploaded/docs/Morbus%20Hodgkin/025Hem.pdf					https://www.onkopedia.com/de/onkopedia/guidelines/periphere-t-zell-lymphome/@@view/html/index.html	https://www.e-tar.lt/portal/lt/legalAct/2b22c9c08e7811e8adc2b65cf0f647e0	https://www.awmf.org/uploads/tx_szleitlinien/018-029OLl_S3_Hodgkin-Lymphom_Erwachsene_Diagnostik_Therapie_Nachsorge_2019-05.pdf					https://zakon.rada.gov.ua/rada/show/ru/v0866282-13?lang=en
									https://www.onkopedia.com/de/onkopedia/guidelines/nodales-marginalzonen-lymphom/@@view/html/index.html	https://www.e-tar.lt/portal/lt/legalAct/cd2c83b0c46f11e79122ea2db7aeb5f0	https://www.onkopedia.com/de/onkopedia/guidelines/hodgkin-lymphom/@@guideline/html/index.html
									https://www.onkopedia.com/de/onkopedia/guidelines/morbus-waldenstroem-lymphoplasmozytisches-lymphom/@@view/html/index.html
									https://www.onkopedia.com/de/onkopedia/guidelines/mantelzell-lymphom/@@view/html/index.html
									https://www.onkopedia.com/de/onkopedia/guidelines/follikulaeres-lymphom/@@view/html/index.html
									https://www.onkopedia.com/de/onkopedia/guidelines/extranodales-marginalzonen-lymphom-malt-lymphom/@@view/html/index.html
									https://www.onkopedia.com/de/onkopedia/guidelines/diffuses-grosszelliges-b-zell-lymphom/@@view/html/index.html#ID0E3E
	23	Unexplained leukocytopenia/thrombocytopenia lasting >4 weeks		richtlijn_verworven_aplastische_anemie_2019_definitief.pdf (hematologienederland.nl)	http://onlinelibrary.wiley.com/doi/10.1111/bjh.12694/pdf				https://www.onkopedia.com/de/onkopedia/guidelines/immunthrombozytopenie-itp/@@guideline/html/index.html#ID0EQIAC		https://www.onkopedia.com/de/onkopedia/guidelines/thrombozytopenien/@@guideline/html/index.html	https://www.mp.pl/interna/chapter/B16.II.15.19.				https://mozdocs.kiev.ua/view.php?id=2940	https://www.hematology.dk/index.php/vejledninger/kliniske/2012-11-06-06-19-26/63-benigne-sygdomme/file
					Guidelines for the diagnosis and management of aplastic anaemia - PubMed (nih.gov)				https://www.onkopedia.com/de/onkopedia/guidelines/thrombozytopenien/@@guideline/html/index.html#ID0ERMAC
	24	Idiopathic/Thrombotic thrombocytopenic purpura		Microsoft Word - ITP_richtlijn_2013__NVvH_.doc (hematologienederland.nl)	Guidelines on the diagnosis and management of thrombotic thrombocytopenic purpura and other thrombotic microangiopathies - PubMed (nih.gov)	https://bhs.be/storage/app/media/uploaded-files/ITP%20-%20Janssens.pdf	lg_pti_cronica_versione_definitiva.pdf	https://legalacts.ru/doc/klinicheskie-rekomendatsii-idiopaticheskaja-trombotsitopenicheskaja-purpura-itp-u-vzroslykh-utv/	https://www.onkopedia.com/de/onkopedia/guidelines/thrombozytopenien/@@view/html/index.html		https://www.onkopedia.com/de/onkopedia/guidelines/immunthrombozytopenie-itp/@@guideline/html/index.html	https://www.mp.pl/interna/chapter/B16.II.15.19.3.1.	http://srh.org.ro/wp-content/uploads/2016/08/PROTOCOALE-DE-DIAGNOSTIC-SI-TRATAMENT-IN-HEMATOLOGIE-I_O_-CLUJ-2014.pdf	https://www.eae.gr/images/AIMA_2010-2.pdf	http://minzdrav.gov.by/upload/dadvfiles/001077_859296_53_itp.pdf	https://zakon.rada.gov.ua/rada/show/v0647282-10#Text
				Richtlijn2021-TMA_def-300321.pdf (hematologienederland.nl)
Oncology	25	Primary lung cancer		https://www.oncoline.nl/niet-kleincellig-longcarcinoom	http://www.nice.org.uk/guidance/cg121	https://kce.fgov.be/sites/default/files/atoms/files/KCE_206Cs_lung_cancer_synthesis.pdf	https://www.aiom.it/wp-content/uploads/2018/11/2018_LG_AIOM_Polmone.pdf	http://www.oncology.ru/association/clinical-guidelines/2018/rak_legkogo_pr2018.pdf	https://www.onkopedia.com/de/onkopedia/guidelines/lungenkarzinom-nicht-kleinzellig-nsclc/@@view/html/index.html#ID0EYPAC	http://www.chest.lt/uploads/leidiniai/docs/2330_dc90e7c11a5dda6153c91b765d5739b9.pdf	https://www.awmf.org/uploads/tx_szleitlinien/020-007OL_l_S3_Lungenkarzinom_2018-03.pdf	http://onkologia.zalecenia.med.pl/pdf/zalecenia_PTOK_tom1_03_Nowotwory_pluca_i_oplucnej_20190517.pdf	https://www.srp.ro/ghiduri/GHID%20PENTRU%20MANAGEMENTUL%20CANCERULUI%20PULMONAR%20Partea%20I%20%E2%80%93%20DIAGNOSTIC%20%C8%98I%20STADIALIZARE.pdf	https://www.hesmo.gr/images/kateuthintiries-odigies/consensus-meetings/Consensus_Meeting_on_Lung_Cancer_-_Translation.pdf	http://minzdrav.gov.by/upload/dadvfiles/КП%20Алгоритмы%20диагностики%20и%20лечения%20злокач.%20новообр%20пост.%20МЗ%20РБ%20от%2006.07.2018%20№60.pdf	https://zakon.rada.gov.ua/rada/show/v0387282-14?lang=en	https://www.lungecancer.dk/wp-content/uploads/2021/12/DLCG_Adj_beh_ikke_sma%CC%8Acellet_lungekr%C3%A6ft_v2.1_AdmGodk071221.pdf
					sign137.pdf				https://www.onkopedia.com/de/onkopedia/guidelines/lungenkarzinom-kleinzellig-sclc/@@view/html/index.html	https://e-seimas.lrs.lt/portal/legalAct/lt/TAD/TAIS.338232/ggekwgwQUO	https://www.onkopedia.com/de/onkopedia/guidelines/lungenkarzinom-nicht-kleinzellig-nsclc/@@guideline/html/index.html					https://zakon.rada.gov.ua/rada/show/v0387282-14?lang=en	https://www.sundhed.dk/sundhedsfaglig/laegehaandbogen/lunger/tilstande-og-sygdomme/svulster/lungekraeft/
										https://www.e-tar.lt/portal/lt/legalAct/e5c60200706f11e8ae2bfd1913d66d57	https://www.onkopedia.com/de/onkopedia/guidelines/lungenkarzinom-kleinzellig-sclc/@@guideline/html/index.html
										http://www.chest.lt/uploads/leidiniai/docs/2757_3e89c4c91ab7788115c8857362b289a5.pdf
	26	Anal cancer/dysplasia	https://apps.who.int/iris/bitstream/handle/10665/179870/9789241508926_eng.pdf;jsessionid=53991F3792904983F67E5C07A1411FB9?sequence=1	https://richtlijnendatabase.nl/richtlijn/anuscarcinoom/startpagina_-_anuscarcinoom.html	http://www.esmo.org/Guidelines-Practice/Clinical-Practice-Guidelines/Gastrointestinal-Cancers/Anal-Cancer		https://www.aiom.it/wp-content/uploads/2018/11/2018_LG_AIOM_RettoAno.pdf	Рубрикатор КР (minzdrav.gov.ru)	https://www.awmf.org/uploads/tx_szleitlinien/081-004OLk_Analkarzinom_Diagnostik-Therapie-Nachsorge-Analkanalkarzinom-Analrandkarzinom_2020-11.pdf	http://www.ulac.lt/uploads/downloads/zpv/4_zpv_mr.pdf	https://www.awmf.org/uploads/tx_szleitlinien/081-004OLl_Analkarzinom_Diagnostik-Therapie-Nachsorge-Analkanalkarzinom-Analrandkarzinom_2020-12.pdf	http://onkologia.org.pl/nowotwory-jelita-grubego/#n		https://www.hesmo.gr/images/%CE%98%CE%B5%CF%81%CE%B1%CF%80%CE%B5%CF%85%CF%84%CE%B9%CE%BA%CE%AC_%CE%A0%CF%81%CF%89%CF%84%CF%8C%CE%BA%CE%BF%CE%BB%CE%BB%CE%B1_%CE%95%CE%9F%CE%A0%CE%95_7%CE%B7_%CE%88%CE%BA%CE%B4%CE%BF%CF%83%CE%B7_%CE%A4%CE%B5%CE%BB%CE%B9%CE%BA%CF%8C-fA-.pdf	http://minzdrav.gov.by/upload/dadvfiles/КП%20Алгоритмы%20диагностики%20и%20лечения%20злокач.%20новообр%20пост.%20МЗ%20РБ%20от%2006.07.2018%20№60.pdf	https://zakon.rada.gov.ua/rada/show/ru/v0554282-07?lang=en	https://www.sst.dk/~/media/FFF26F52C48048EC80A4A3A7E58FAEE2.ashx
			https://apps.who.int/iris/bitstream/handle/10665/128048/9789241507431_eng.pdf?sequence=1													https://zakon.rada.gov.ua/rada/show/ru/v0554282-07?lang=en	https://www.sundhed.dk/sundhedsfaglig/laegehaandbogen/mave-tarm/tilstande-og-sygdomme/proktologi/analkraeft/
																	https://dccg.dk/wp-content/uploads/2017/08/ret_analcancer.pdf
	27	Cervical dysplasia	https://apps.who.int/iris/bitstream/handle/10665/179870/9789241508926_eng.pdf;jsessionid=53991F3792904983F67E5C07A1411FB9?sequence=1	Cervixcytologie - Algemeen - Richtlijn - Richtlijnendatabase	http://www.cancerscreening.nhs.uk/cervical/publications/nhscsp20.html	https://www.collegeoncologie.be/sites/collegeoncologie.be/files/inline-files/Fiche_Guideline-Cervical_2011_EN.pdf	https://www.esgo.org/media/2018/08/Cervical-cancer-Italianup.pdf	https://www.garant.ru/products/ipo/prime/doc/71716538/	https://www.sggg.ch/fileadmin/user_upload/Formulardaten/akt_50_D_Gebaermutterhalskrebsvorsorge_01.03.18.pdf	https://sam.lrv.lt/diagnostikos-gydymo-metodikos-ir-rekomendacijos/diagnostikos-ir-gydymo-protokolai	https://www.awmf.org/uploads/tx_szleitlinien/015-027OLl_Praevention_Zervixkarzinom_2018-01.pdf	https://journals.viamedica.pl/ginekologia_polska/article/view/48662	old.ms.ro/documente/ANEXE%20XII-XX_8328_6035.doc	https://hsog.gr/wp-content/uploads/2017/11/prolipsi_karkinou_mitras.pdf	http://minzdrav.gov.by/upload/dadvfiles/КП_акушерство%20и%20гинекология_пост.%20МЗ%20РБ%20от%2019.02.2018%20№17.pdf	https://zakon.rada.gov.ua/rada/show/va236282-14?lang=en	https://static1.squarespace.com/static/5467abcce4b056d72594db79/t/5e04910df8d63c38ee85c3e3/1577357612376/CervixDysplasi2019.pdf
			https://apps.who.int/iris/bitstream/handle/10665/128048/9789241507431_eng.pdf?sequence=1		http://cks.nice.org.uk/cervical-cancer-and-hpv#!scenario				https://www.sggg.ch/fileadmin/user_upload/Dokumente/3_Fachinformationen/1_Expertenbriefe/De/40_PAP-Abstrich_2012.pdf		https://www.awmf.org/uploads/tx_szleitlinien/032-033OLk_S3_Diagnostik_Therapie_Nachsorge_Zervixkarzinom_2021-05.pdf					https://zakon.rada.gov.ua/rada/show/va236282-14?lang=en	https://www.sst.dk/da/sygdom-og-behandling/screening/~/media/5466AB0B06184ED0969BC31DA397610D.ashx
					http://cks.nice.org.uk/gynaecological-cancer-suspected#!scenario						https://www.ago-online.de/fileadmin/ago-online/downloads/_leitlinien/kommission_uterus/s2_leitlinie_cx_ca_090204.pdf						https://www.sundhed.dk/sundhedsfaglig/laegehaandbogen/gynaekologi/tilstande-og-sygdomme/svulster-og-dysplasi/cervikal-intraepitelial-neoplasi-cin/
	28	Castleman's						http://nodgo.org/sites/default/files/07%20%D0%91%D0%BE%D0%BB%D0%B5%D0%B7%D0%BD%D1%8C%20%D0%9A%D0%B0%D1%81%D1%82%D0%BB%D0%B5%D0%BC%D0%B0%D0%BD%D0%B0.pdf https://kiberis.ru/?p=50226				http://onkologia.zalecenia.med.pl/pdf/zalecenia_PTOK_tom2_2.2.Klasyfikacja_i_kryteria_diagnostyczne_nowotworow_ukladu_chlonnego_200520.pdf			http://minzdrav.gov.by/upload/dadvfiles/КП%20Алгоритмы%20диагностики%20и%20лечения%20злокач.%20новообр%20пост.%20МЗ%20РБ%20от%2006.07.2018%20№60.pdf		https://www.sundhed.dk/sundhedsfaglig/laegehaandbogen/blod/symptomer-og-tegn/lymfeknudesvulst/
Ophtalmology	29	infective retinal diseases including herpes viruses and toxoplasma			http://cks.nice.org.uk/herpes-simplex-ocular#!scenario					http://www.ulac.lt/lt/ligos/T/toksoplazmoze		https://pto.com.pl/wytyczne			http://minzdrav.gov.by/upload/dadvfiles/КП%20инф.%20и%20паразит.%20забол._пост.%20МЗ%20РБ%20от%2013.12.2018%20№94.pdf	https://zakon.rada.gov.ua/rada/show/v0117282-07?lang=en
																https://zakon.rada.gov.ua/rada/show/v0117282-07?lang=en
Other	30	Pregnancy (implications for the unborn child)	https://apps.who.int/iris/bitstream/handle/10665/179870/9789241508926_eng.pdf;jsessionid=53991F3792904983F67E5C07A1411FB9?sequence	https://www.nhg.org/standaarden/volledig/nhg-standaard-zwangerschap-en-kraamperiode	http://www.nice.org.uk/guidance/cg62/resources/guidance-antenatal-care-pdf	https://kce.fgov.be/sites/default/files/atoms/files/KCE_248S_assessments_and_test_during_pregnancy_Supplement.pdf	https://www.epicentro.iss.it/itoss/pdf/gravidanza%20fisiologica_allegato.pdf	https://www.garant.ru/products/ipo/prime/doc/70252632/	https://www.sggg.ch/fileadmin/user_upload/60_Schwangerschaft_und_HIV_de.pdf	https://www.e-tar.lt/portal/lt/legalAct/94fe371093fc11e8b93ad15b34c9248c	https://www.awmf.org/uploads/tx_szleitlinien/093-001l_S2k_Labordiagnostik_schwangerschaftsrelevanter_Virusinfektionen_2014-05-abgelaufen.pdf	https://www.ptgin.pl/sites/default/files/page-2019/Zapobieganie%20perinatalnej%20transmisji%20HIV%20%28pa%C5%BAdziernik%202008%29.pdf	old.ms.ro/documente/ANEXE%20XII-XX_8328_6035.doc	https://hsog.gr/wp-content/uploads/2017/11/proggenitikos_elegxos.pdf	http://minzdrav.gov.by/upload/dadvfiles/КП%20Профилактика%20передачи%20ВИЧ-инфекции%20от%20матери%20ребенку%2028.06.2018_59.pdf	https://zakon.rada.gov.ua/rada/show/v0417282-11?lang=en	https://www.sst.dk/da/Viden/Screening/Screening-i-svangreomsorgen
			https://www.who.int/hiv/pub/imai/om.pdf?ua=1		http://cks.nice.org.uk/pre-conception-advice-and-management#!topicsummary					https://www.e-tar.lt/portal/lt/legalAct/e1bbaa60544111e884cbc4327e55f3ca					http://minzdrav.gov.by/upload/dadvfiles/КП_акушерство%20и%20гинекология_пост.%20МЗ%20РБ%20от%2019.02.2018%20№17.pdf	https://zakon.rada.gov.ua/rada/show/v0417282-11?lang=en
																https://zakon.rada.gov.ua/rada/show/v0417282-11?lang=en
																https://zakon.rada.gov.ua/rada/show/v0417282-11?lang=en
																https://zakon.rada.gov.ua/rada/show/v0417282-11?lang=en
																https://zakon.rada.gov.ua/rada/show/v0417282-11?lang=en
																https://zakon.rada.gov.ua/rada/show/v0417282-11?lang=en
																https://zakon.rada.gov.ua/rada/show/v0417282-11?lang=en
																https://zakon.rada.gov.ua/rada/show/v0417282-11?lang=en
																https://zakon.rada.gov.ua/rada/show/v0417282-11?lang=en
																https://zakon.rada.gov.ua/rada/show/v0417282-11?lang=en
																https://zakon.rada.gov.ua/rada/show/v0417282-11?lang=en
																https://zakon.rada.gov.ua/rada/show/v0417282-11?lang=en
																https://zakon.rada.gov.ua/rada/show/v0417282-11?lang=en
	31	Sexually transmitted infections	https://apps.who.int/iris/bitstream/handle/10665/179870/9789241508926_eng.pdf;jsessionid=53991F3792904983F67E5C07A1411FB9?sequence=1	https://www.nvog.nl/wp-content/uploads/2019/10/Multidisciplinaire-richtlijn-soa-2018-update-2019-versie-oktober-2019.pdf	Overview | Sexually transmitted infections and under-18 conceptions: prevention | Guidance | NICE	https://www.ssmg.be/wp-content/images/ssmg/files/PDF/SSMG_RBP_labotests.pdf	http://www.4s-snami.it/wp-content/uploads/2019/12/Linee-guida-infezioni-sessualmente-trasmesse.pdf	Рубрикатор КР (minzdrav.gov.ru)	https://www.bag.admin.ch/bag/de/home/krankheiten/krankheiten-im-ueberblick/sexuell-uebertragbare-infektionen/richtlinien-und-empfehlungen-zu-sti.html	https://www.e-tar.lt/portal/lt/legalAct/TAR.4DE3590B55F8	https://www.awmf.org/uploads/tx_szleitlinien/059-006l_S2k_Sexuell-uebertragbare-Infektionen-Beratung-Diagnostik-Therapie-STI_2019-09.pdf	https://docplayer.pl/18907307-Rekomendacje-polskiego-towarzystwa-ginekologicznego-w-zakresie-zakazen-przenoszonych-droga-plciowa-w-poloznictwie-i-ginekologii.html	old.ms.ro/documente/ANEXE%20XII-XX_8328_6035.doc	http://www.loimoxeis.gr/wp-content/uploads/2017/10/Kefalaio8.pdf	http://minzdrav.gov.by/upload/dadvfiles/CProtokol/КП%20диагностики%20и%20лечения%20пациентов%20с%20инфекциями%20передаваемыми%20половым%20путем%2029.10.2009_№1020.pdf	https://phc.org.ua/sites/default/files/users/user90/Metod_recom.pdf	https://www.sst.dk/da/udgivelser/2015/~/media/9881BB0E837B41DAAE0954A1A8D798B9.ashx
			https://apps.who.int/iris/bitstream/handle/10665/259003/9789241550093-eng.pdf?sequence=1	https://www.nhg.org/standaarden/volledig/nhg-standaard-het-soa-consult	Overview | Contraceptive services for under 25s | Guidance | NICE	https://kce.fgov.be/sites/default/files/atoms/files/KCE_310_Diagnosis_management_Gonorrhoea_and_Syphilis_Report.pdf		Рубрикатор КР (minzdrav.gov.ru)	https://www.bag.admin.ch/bag/de/home/krankheiten/krankheiten-im-ueberblick/sexuell-uebertragbare-infektionen/richtlinien-und-empfehlungen-zu-sti.html	http://www.ulac.lt/uploads/downloads/Chlamidioze%20-%20WEB.pdf	https://www.awmf.org/leitlinien/detail/ll/059-002.html	file:///C:/Users/48692/Downloads/PD_Art_34019-10.pdf	https://srd.ro/index.php/index.php?option=com_content&view=article&layout=edit&id=171	http://www.loimoxeis.gr/wp-content/uploads/2017/10/Kefalaio8.pdf		https://phc.org.ua/sites/default/files/users/user90/Metod_recom.pdf
			https://apps.who.int/iris/bitstream/handle/10665/249572/9789241549806-eng.pdf?sequence=1		http://cks.nice.org.uk/chlamydia-uncomplicated-genital			Бактериальный вагиноз.КР206.docx (live.com)	https://ssi.guidelines.ch/guideline/2271/8779	http://www.ulac.lt/uploads/downloads/leidiniai/9%20-%20LPI%20metodines.pdf	https://www.awmf.org/leitlinien/detail/ll/059-004.html			http://www.loimoxeis.gr/wp-content/uploads/2017/10/Kefalaio8.pdf		https://phc.org.ua/sites/default/files/users/user90/Metod_recom.pdf
			https://apps.who.int/iris/bitstream/handle/10665/246165/9789241549714-eng.pdf?sequence=1		http://cks.nice.org.uk/gonorrhoea#!topicsummary			Рубрикатор КР (minzdrav.gov.ru)	https://www.bag.admin.ch/bag/de/home/krankheiten/krankheiten-im-ueberblick/sexuell-uebertragbare-infektionen/richtlinien-und-empfehlungen-zu-sti.html		https://www.dagnae.de/wp-content/uploads/2016/06/059-002_S1_Diagnostik_und_Therapie_der_Syphilis_07-2008_06-2012-1.pdf			http://www.loimoxeis.gr/wp-content/uploads/2017/10/Kefalaio8.pdf		https://phc.org.ua/sites/default/files/users/user90/Metod_recom.pdf
			https://apps.who.int/iris/bitstream/handle/10665/246114/9789241549691-eng.pdf?sequence=1		http://cks.nice.org.uk/herpes-simplex-genital#!topicsummary			Урогенитальная микоплазменная инфекция.КР216.docx (live.com)	https://ssi.guidelines.ch/guideline/2273/8792		https://www.awmf.org/leitlinien/detail/ll/059-005.html			http://www.loimoxeis.gr/wp-content/uploads/2017/10/Kefalaio8.pdf		https://phc.org.ua/sites/default/files/users/user90/Metod_recom.pdf
			https://apps.who.int/iris/bitstream/handle/10665/77745/9789241504744_eng.pdf?sequence=1		http://cks.nice.org.uk/pelvic-inflammatory-disease#!topicsummary			Урогенитальная уреаплазменная инфекция.КР217.docx (live.com)	https://ssi.guidelines.ch/guideline/2272/8787		https://www.awmf.org/leitlinien/detail/ll/082-008.html			http://www.loimoxeis.gr/wp-content/uploads/2017/10/Kefalaio8.pdf		https://phc.org.ua/sites/default/files/users/user90/Metod_recom.pdf
			https://apps.who.int/iris/bitstream/handle/10665/44619/9789241501750_eng.pdf?sequence=1		http://cks.nice.org.uk/pubic-lice#!topicsummary			Рубрикатор КР (minzdrav.gov.ru)								https://phc.org.ua/sites/default/files/users/user90/Metod_recom.pdf
			https://www.who.int/hiv/pub/imai/om.pdf?ua=1		http://cks.nice.org.uk/syphilis#!topicsummary			Рубрикатор КР (minzdrav.gov.ru)
					http://cks.nice.org.uk/scrotal-swellings#!scenario:2			Урогенитальный кандидоз.КР219.docx (live.com)
					http://cks.nice.org.uk/trichomoniasis#!topicsummary
					http://cks.nice.org.uk/urethritis-male#!topicsummary
					http://cks.nice.org.uk/warts-anogenital#!topicsummary
					FSRH Clinical Guideline: Management of Vaginal Discharge in Non-Genitourinary Medicine Settings (February 2012), Lapsed Guideline - Faculty of Sexual and Reproductive Healthcare
	32	Unexplained fever	https://apps.who.int/iris/bitstream/handle/10665/179870/9789241508926_eng.pdf;jsessionid=53991F3792904983F67E5C07A1411FB9?sequence=1		http://www.journalofinfection.com/article/S0163-4453%2809%2900154-6/abstract							https://www.hiv-aids.edu.pl/uploads/c0db48ce751766101b3cf3f9f2e83a5afd7ef3df.pdf					https://www.sundhed.dk/sundhedsfaglig/laegehaandbogen/generelt/symptomer-og-tegn/feber/
	33	Unexplained lymphadenopathy			http://cks.nice.org.uk/haematological-malignancy-suspected#!topicsummary		http://www.sitip.org/images/linee-guida/20160107linee_guida_linfoadenopatie_2014.pdf	Рубрикатор КР (minzdrav.gov.ru)			https://www.awmf.org/uploads/tx_szleitlinien/025-020l_S1-Lymphknotenvergroesserung_2020-06.pdf	http://www.czytelniamedyczna.pl/4439,rekomendacje-sekcji-hepatologicznej-polskiego-towarzystwa-gastroenterologii-doty.html				https://kiai.com.ua/ua/archive/2007/6%2811%29/article-135/klinichniy-protokol-nadannya-medichnoyi-dopomogi-hvorim-naneutochnene-zbilshennya-limfatichnih-vuzliv	https://www.sundhed.dk/sundhedsfaglig/laegehaandbogen/blod/symptomer-og-tegn/lymfeknudesvulst/
					http://cks.nice.org.uk/neck-lump
					https://www.nice.org.uk/guidance/cg27/resources/guidance-referral-guidelines-for-suspected-cancer-pdf
	34	Mononucleosis-like illness		https://www.nhg.org/standaarden/volledig/nhg-standaard-acute-keelpijn	http://cks.nice.org.uk/glandular-fever			http://nnoi.ru/uploads/files/protokoly/Inf_mononucl.pdf				http://antybiotyki.edu.pl/rekomendacje/rekomendacje-diagnostyki-i-terapii-zakazen/			http://minzdrav.gov.by/upload/dadvfiles/КП%20инф.%20и%20паразит.%20забол._пост.%20МЗ%20РБ%20от%2013.12.2018%20№94.pdf	https://zakon.rada.gov.ua/rada/show/v0737282-09#Text	https://www.sundhed.dk/sundhedsfaglig/laegehaandbogen/infektioner/tilstande-og-sygdomme/virusinfektioner/mononukleose/
					http://cks.nice.org.uk/rubella#!topicsummary
	35	Candidaemia		https://www.nvmm.nl/media/1424/p-medische-microbiologie-nvmm-nvmm-richtlijnen-richtlijnen-170815-swab-richtlijn-mycosen-2017-draft-aug17.pdf							https://www.onkopedia.com/de/onkopedia/guidelines/invasive-pilzinfektionen-therapie/@@guideline/html/index.html	http://antybiotyki.edu.pl/rekomendacje/rekomendacje-diagnostyki-i-terapii-zakazen/		https://eex.org.gr/wp-content/uploads/2019/07/guide-2017-eex.pdf
				https://www.nhg.org/standaarden/volledig/nhg-standaard-fluor-vaginalis
	36	Visceral leishmaniasis		https://lci.rivm.nl/richtlijnen/leishmaniasis						http://www.ulac.lt/lt/ligos/L/leismanioze	https://www.awmf.org/leitlinien/detail/ll/042-004.html		http://www.spitalulcolentina.ro/scc-ro/scc_files/scc_meniuri/protocoale_terapeutice/parazitologie/Leishmanioza%20viscerala%20Kala-Azar.pdf	http://www.loimoxeis.gr/wp-content/uploads/2017/10/Kefalaio20.pdf		https://phc.org.ua/sites/default/files/uploads/documents/files/5e383386d320c87999c2801c80fcdcd8.pdf
	37	Candidiasis		https://www.nvmm.nl/media/1424/p-medische-microbiologie-nvmm-nvmm-richtlijnen-richtlijnen-170815-swab-richtlijn-mycosen-2017-draft-aug17.pdf		https://www.health.belgium.be/sites/default/files/uploads/fields/fpshealth_theme_file/guide_belge_bapcoc_fr_2021_a4.pdf	http://www.4s-snami.it/wp-content/uploads/2019/12/Linee-guida-infezioni-sessualmente-trasmesse.pdf	Урогенитальный кандидоз.КР219.docx (live.com)					https://cnscbt.ro/index.php/metodologii/infectii-cu-transmitere-sexuala-its/148-ordin-its-1342-pentru-tratamentul-si-declararea-cazurilor-de-its/file	https://eex.org.gr/wp-content/uploads/2019/07/guide-2017-eex.pdf	http://minzdrav.gov.by/upload/dadvfiles/CProtokol/КП%20диагностики%20лечения%20больных%20с%20болезнями%20кожи%2025.02.2008_№142.pdf	https://zakon.rada.gov.ua/rada/show/en/v0312282-09
				https://www.nhg.org/standaarden/volledig/nhg-standaard-fluor-vaginalis			http://www.pacinimedicina.it/wp-content/uploads/micosi_sidemast.pdf									https://zakon.rada.gov.ua/rada/show/en/v0312282-09
