# Supplementary material for: National medical specialty guidelines of HIV indicator conditions in Europe lack adequate HIV testing recommendations: a systematic guideline review
Source: Euro Surveill. 2022 Dec 1;27(48):2200338. doi: 10.2807/1560-7917.ES.2022.27.48.2200338 (PMC9716648; doi:10.2807/1560-7917.ES.2022.27.48.2200338)
Supplement: Supplementary Material 3 [file 22-00338_JORDANS_Supplement_S3.xlsx]

## Sheet: template  database
	Indicator condition	Guideline reference/citation	Web link for guideline	Issued by (eg specialty society)	Year last updated	Does guideline mention HIV (Y/N)?	Does guideline recommend HIV testing (Y/N)?	Quote(s) from guideline re HIV testing	Paragraph/section number(s) for quote(s)	Reviewed by (initials)
AIDS DEFINING
Neoplasms:
1	Cervical cancer
2	Non-Hodgkin lymphoma
3	Kaposi’s sarcoma
4	Primary cerebral lymphoma
Bacterial infections
5	Mycobacterium Tuberculosis, pulmonary or extrapulmunary
6	Mycobacterium avium complex (MAC) or Mycobacterium kansasii, disseminated or extrapulmonar
7	Mycobacterium, other species or unidentified species, disseminated or extrapulmunary
8	Pneumonia, recurrent (2 or more episodes in 12 months)
9	Salmonella septicaemia, recurrent
Viral infections:
10	Cytomegalovirus retinitis
11	Cytomegalovirus, other (except liver, spleen, glands)
12	Herpes simplex, ulcer(s) >I month/bronchitis/pneumonitis
13	Progressive multifocal leucoencephalopathy
Parasitic infections
14	Cerebral toxoplasmosis
15	Cryptosporidiosis diarrhoea, >1 month
16	Isosporiasis, >1 month
17	Atypical disseminated leismaniasis
18	Reactivation of American trypanosomiasis (meningoencephalitis or myocarditis)
Fungal infections
19	Pneumocystis carinii pneumonia
20	Candidiasis, oesphageal
21	Candidiasis, bronchial/tracheal/lungs
22	Cryptococcosis, extra-pulmonary
23	Histoplasmosis, disseminated/extra.pulmonary
24	Coccidiodomycosis, disseminated/extra pulmonary
25	Penicilliosis, disseminated
Indicator Conditions
Respiratory
1	Community-acquired pneumonia
2	Invasive pneumococcal disease
Neurology
3	Lymphocytic meningitis
4	Guillain–Barré syndrome
5	Subcortical dementia
6	Peripheral neuropathy
7	Primary space occupying lesion of the brain
8	Mononeuritis
9	Multiple sclerosis-like disease
10	cerebral abscess
Dermatology
11	Herpes zoster
12	Seborrheic dermatitis/exanthema
13	Severe or atypical Psoriasis.
Gastroenterology
14	Hepatitis A
15	Hepatitis B (acute or chronic)
16	Hepatitis C (acute or chronic)
17	Unexplained weight loss
18	Unexplained oral candidiasis
19	Unexplained chronic diarrhoea
20	Oral hairy leukoplakia
Renal
21	Unexplained chronic renal impairment
Haematology
22	Malignant lymphoma/Hodgkin's lymphoma
23	Unexplained leukocytopenia/thrombocytopenia lasting >4 weeks
24	Idiopathic/Thrombotic thrombocytopenic purpura
Oncology
25	Primary lung cancer
26	Anal cancer/dysplasia
27	Cervical dysplasia
28	Castleman's
Opthalmology
29	infective retinal diseases including herpes viruses and toxoplasma
Other
30	Pregnancy (implications for the unborn child)
31	Sexually transmitted infections
32	Unexplained fever
33	Unexplained lymphadenopathy
34	Mononucleosis-like illness
35	Candidaemia
36	Visceral leishmaniasis
37	Candidiasis
38	Conditions requiring aggressive immuno-suppressive therapy: Cancer; Transplantation; autoimmune disease treated with immunosuppressive therapy
